# Supplementary material for: Effect of Inhalation Profile on Delivery of Treprostinil Palmitil Inhalation Powder
Source: Pharmaceutics. 2023 Mar 14;15(3):934. doi: 10.3390/pharmaceutics15030934 (PMC10057251; doi:10.3390/pharmaceutics15030934)
Supplement: Supplementary file 1 [file pharmaceutics-15-00934-s001.zip]

Archive with 1 entries (1 files):
- pharmaceutics-2223479-supplementary.pdf
